# Supplementary material for: Inflammation triggers immediate rather than progressive changes in monocyte differentiation in the small intestine
Source: Nat Commun. 2019 Jul 19;10:3229. doi: 10.1038/s41467-019-11148-2 (PMC6642215; doi:10.1038/s41467-019-11148-2)
Supplement: Supplementary file 4 — Source Data [file 41467_2019_11148_MOESM4_ESM.xlsx]

## Sheet: Figure 1e
Figure 1e
Freqency of donor monocytes among live leukocytes_at day 1 post-transfer
			Non-manipulated										Manipulated
	siLP	0.021312	0.009005	0.019363	0.015281	0.006599	0.047981	0.034576			siLP	0.145318	0.152067	0.142528	0.910422	0.505488	0.497841	0.648
	cLP	0.003158	0.002454	0.003534	0.005705	0.004838					cLP	0.00766	0.00414	0.00186	0.00759	0.010897
	Liver	0.041596	0.009467	0.025584	0.185077	0.068851	0.233859	0.246441	0.40324		Liver	0.009487	0.004086	0.023522	0.067734	0.023169	0.258346	0.26265
	spleen	0.023387	0.006806	0.021159	0.031939	0.010258	0.15752	0.084176	0.166775		spleen	0.006627	0.00863	0.007577	0.018428	0.011286	0.130485	0.346823
	BM	0.01835	0.005666	0.01552	0.044086	0.008598	0.116473	0.051307	0.098598		BM	0.005144	0.003006	0.007301	0.019721	0.011418	0.083843	0.058884
Absolute number of donor monocytes_at day 1 post-transfer
			Non-manipulated										Manipulated
	siLP	1918.08	630.35	2013.75	947.422	554.316					siLP	15694.3	22201.8	22234.4	100146	62680.5
	cLP	145.268	107.976	113.088	171.15	193.52					cLP	291.08	198.72	85.56	288.42	392.292
	Liver	8319.2	2366.75	4605.12	35534.8	10740.8					Liver	2087.14	694.62	3669.43	9076.36	3429.01
	spleen	1075.8	217.792	1269.54	11498	7180.6					spleen	225.318	483.28	363.696	4422.72	3295.51
	BM	9652.1	2833	7139.2	23586	7265.31					BM	2211.92	1653.3	3723.51	7987	4498.69

## Sheet: Figure 2d
Figure 2d
The ratio of gene-deficient to WT donor monocytes recovered at day 1 post-transfer in the siLP, cLP, liver, spleen and BM of recipient cells and compared to the WT/WT ratio in respective tissues
		siLP						cLP						Liver						Spleen						BM
	WT/WT	CCR2-/-/WT	Itgb7-/-/WT	CCR9-/-/WT			WT/WT	CCR2-/-/WT	Itgb7-/-/WT	CCR9-/-/WT			WT/WT	CCR2-/-/WT	Itgb7-/-/WT	CCR9-/-/WT			WT/WT	CCR2-/-/WT	Itgb7-/-/WT	CCR9-/-/WT			WT/WT	CCR2-/-/WT	Itgb7-/-/WT	CCR9-/-/WT
	1.105	0.117	0.421	0.842			1.066	0.286	0.801	0.98			0.777	0.747	0.892	2.387			1.055	0.55	0.998	2.234			1.074	1.361	0.915	2.244
	1.155	0.143	0.373	0.95			0.931	0.191	0.454	1.454			1.638	0.78	0.862	2.598			1.182	0.94	1.006	2.289			1.549	1.653	0.805	1.974
Non-manipulated	0.638	0.371	0.29	0.686			0.532	0.249	0.425	0.734			0.886	1.161	0.869	0.719			0.484	0.679	0.765	0.583			0.525	4.195	0.781	0.752
	0.618	0.363	0.39	0.658			0.982	0.35	0.5	0.809			1.081	1.688	0.824	0.699			0.832	0.912	0.763	0.574			0.606	5.049	0.72	0.734
	0.795	0.135		0.751			1.03			0.758			1.096	0.743		0.754			0.83	0.271		0.599			0.815	1.021		0.717
	1.574						1.031						2.439						1.965						1.619
	1.162												0.732						0.733						0.947
		siLP						cLP						Liver						Spleen						BM
	WT/WT	CCR2-/-/WT	Itgb7-/-/WT	CCR9-/-/WT			WT/WT	CCR2-/-/WT	Itgb7-/-/WT	CCR9-/-/WT			WT/WT	CCR2-/-/WT	Itgb7-/-/WT	CCR9-/-/WT			WT/WT	CCR2-/-/WT	Itgb7-/-/WT	CCR9-/-/WT			WT/WT	CCR2-/-/WT	Itgb7-/-/WT	CCR9-/-/WT
	0.747	0.135	0.637	0.884			1.066	0.842	0.684	0.587			0.836	0.89	1.082	1.25			1.107	0.6	1.082	0.824			1.169	2.172	0.842	1.105
Manipulated	1.483	0.103	0.558	0.911			0.552	1.051	0.685	1.308			1.251	0.918	1.173	2.156			1.71	0.802	1.308	1.303			1.652	2.918	0.795	1.041
	0.796	0.342	0.742	0.961			0.562	0.203	0.907	0.901			0.814	4.471	0.957	0.932			0.674	1.95	0.798	0.728			0.615	6.285	0.85	0.828
	0.723	0.353	0.897	0.98			1.03	0.302	0.604	0.901			1.327	2.302	1.023	1.037			0.928	2.273	0.871	0.671			0.849	5.835	0.905	0.758
	0.706	0.112					0.932						1.299	3.811					0.695	1.015					0.673	2.361
	0.954												0.811						0.721						1.01

## Sheet: Figure 3f
Figure 3f
Frequency of subsets of donor monocyte-derived cells recovered from siLP of non-manupulated mice
			Ly6C+MHCII-														Ly6C+MHCII+											Ly6C-MHCII-												Ly6C-MHCII+
day 1	68.9	66.2	59.8	80.7	86.2	58	53.4	79.3	76.5	73.5			27	27.2	29.9	13.7	7.19	35.1	39	19.7	18.7	24.5			3.34	5.29	6.37	3.7	5.99	2.49	3.78	0.71	3.6	0			0.72	1.33	3.94	1.89	0.6	4.44	3.78	0.24	1.44	1.96
day 2	10.3	8.77	6	1.7	4.43	3.2	3.04	2.24	3.24				22.1	14.6	21.7	22.4	14.6	16	14.1	17.9	28.5				6.2	8.2	12	6.1	8.86	10.4	7.79	8.4	10.6				61.5	68.4	60.3	69.8	72.2	70.4	75.1	71.4	57.7
day 5	0	0.2	1.02	3.19	0	0	0.43	0.21	0				0.72	0.79	0	0	0.39	0.21	1.28	2.72	1.62				0.48	0.99	0	2.13	0.39	0.42	0	3.14	3.38				98.8	98	99	94.7	99.2	99.4	98.3	93.9	95

## Sheet: Figure 4f
Figure 4f
Frequency of subsets of donor monocyte-derived cells recovered from siLP of manupulated mice
			Ly6C+MHCII-										Ly6C+MHCII+											Ly6C-MHCII-										Ly6C-MHCII+
day 1	75.3	73.6	90.4	69	67.7	88.5	84.7	69.6			24	25.8	9.18	20.9	26.5	11.5	15	29.8			0.34	0.32	0.29	9.11	3.78	0.04	0.2	0.5			0.34	0.24	0.14	0.93	2	0	0.08	0.11
day 2	5.93	5.52	3.95	4.54	1.85						8.46	5.82	2.96	5.1	2.49						62.9	66	55.6	54.1	43.9						22.7	22.7	37.5	36.3	51.7
day 5	0.1	0.06	0.38	0	0	0					0.31	0.55	0.57	0	0.48	0.4					34.1	24	5.69	13.7	58.9	51.8					65.5	75.5	93.4	86.3	40	47.8

## Sheet: Suppl. Fig 1b
Supplementary Figure 1b
Frequency of CD11b+Ly6G+ Neutrophils in the siLP
	Non-manipulated	Sham	Manipulated
	0.24	0.55	14.38
	0.35	0.66	5.92
	0.21	0.41	14.02
	0.39	0.41	15.23
	0.2		10.99
	0.25

## Sheet: Suppl. Fig 1d
Supplementary Figure 1d
Frequency of respective subsets of CD64+ MNPs in the siLP of non-manipulated, sham surgery and surgicaly manipulated CX3CR1gfp/+ mice.
		Non-manipulated								Sham							Manipulated
Ly6C+MHCII-	0.17	0.15	0.07	0.33	0.22	0.3			0.3	0.35	0.14	0.13			2.57	4.96	5.07	6.03	9.38
Ly6C+MHCII+	0.64	1.13	0.13	1.07	0.34	1.07			0.28	2.19	0.87	0.96			2.48	3.3	3.55	3.67	7.07
Ly6C-MHCII-	0.41	0.46	0.22	0.07	0.1	0.1			0.24	0.56	0.62	0.31			5.7	2.96	3.04	3.87	6.17
Ly6C-MHCII+CX3CR1int	2.86	1.63	0.57	2.7					2.75	4.43	2.24	2.61			7.26	4.56	5.8	5.95
Ly6C-MHCII+CX3CR1hi	12.26	12.51	4.43	7.32					10.42	13.55	12.71	9.41			3.78	4.75	4.5	5.15

## Sheet: Suppl. Fig 2a
Supplementary Figure 2a
Frequency of CD64+CD11b+Ly6C+ endogenous monocytes among live leukocytes in the siLP
			Non-manipulated												Manipulated
WT mice	1.32	1.04	1.22	1.39	1.09	0.53								17.42	5.33	5.59	13.03
CCR2-/-	0.2	0.23	0.22	0.520146	0.523014	0.597358	0.771646	0.736844	0.680122	0.667438	0.773164			1.713	2.275	1.24138	1.37367	1.60508	1.89759	1.15412	1.39951

## Sheet: Suppl Fig 2b
Supplementary Figure 2b
Frequency of CD64+CD11b+Ly6C+ endogenous monocytes among live leukocytes in the siLP
			Non-manipulated												Manipulated
WT mice	0.37	1.46	1.48	0.21	1.32								10.49	7.97	7.59	9.18
CCR2-/-	0.43	0.35	0.39	0.45	0.56	0.36	0.8	0.46	0.62	0.48			7.15	7.78	17.62	10.25	12.46

## Sheet: Suppl. Fig 2d
Figure 2d
Freqency of Endogenous Ly6C+ monocytes among live leukocytes
			Non-manipulated										Manipulated
	siLP	0.520146	0.523014	0.597358	0.771646	0.736844	0.680122	0.667438	0.773164		siLP	1.713	2.275	1.24138	1.37367	1.60508	1.89759	1.15412	1.39951
	cLP				1.03608	0.77456	0.805931	0.527281	0.69136		cLP				1.09852	1.00416	0.752397	0.904801	0.518686
	Liver	0.426843	0.383858	0.826495	0.166841	0.110133	0.110923	0.149541	0.176492		Liver	0.527839	0.783404	0.605691	0.138085	0.114558	0.0668832	0.123336	0.29028
	spleen	0.514649	0.523326	1.29352	0.255272	0.263001	0.312206	0.140766	0.150626		spleen	0.775444	1.4142	1.00611	0.483862	0.418429	0.528374	0.347885	0.649218
	BM	18.1289	13.5659	15.4037	9.34598	8.4174	10.8513	11.2076	8.01871		BM	22.3905	26.4813	24.9165	17.5438	18.4049	13.1639	17.1455	15.3714
Absolute number of Endogenous Ly6C+ monocytes
			Non-manipulated										Manipulated
	siLP	69448.1	51579.1	70732.7	41381.2	64945.8					siLP	148356	234342	296023	126953	173539
	cLP	47659.9	34080.7	25789.8	15818.4	27654.4					cLP	41743.7	48199.7	34610.3	34382.5	18672.7
	Liver	33368.1	27533.3	19966.1	28711.8	27532.7					Liver	30378.7	19474.8	10433.8	16527.1	42961.4
	spleen	11742.5	8416.04	18732.4	50675.9	105438					spleen	16451.3	23432.1	25362	83492.5	189572
	BM	4.91599e+06	4.2087e+06	4.99161e+06	5.99604e+06	6.77581e+06					BM	7.54382e+06	1.01227e+07	6.7136e+06	6.94391e+06	6.05634e+06
